# Supplementary material for: Witnessing the structural evolution of an RNA enzyme
Source: eLife. 2021 Sep 9;10:e71557. doi: 10.7554/eLife.71557 (PMC8460264; doi:10.7554/eLife.71557)
Supplement: Figure 4—source data 1. [file elife-71557-fig4-data1.zip]

Archive with 6 entries (6 files):
- Figure 4 - source data 1a.tif
- __MACOSX/._Figure 4 - source data 1a.tif
- Figure 4 - source data 1b.tif
- __MACOSX/._Figure 4 - source data 1b.tif
- Figure 4 - source data 1c.ai
- __MACOSX/._Figure 4 - source data 1c.ai
