# Supplementary material for: Witnessing the structural evolution of an RNA enzyme
Source: eLife. 2021 Sep 9;10:e71557. doi: 10.7554/eLife.71557 (PMC8460264; doi:10.7554/eLife.71557)
Supplement: Source code 1. [file elife-71557-supp6.zip]

Archive with 2 entries (2 files):
- Supplementary file 3 - source code 1.docx
- __MACOSX/._Supplementary file 3 - source code 1.docx
